# Supplementary material for: pyALRA: python implementation of low-rank zero-preserving approximation of single cell RNA-seq
Source: Bioinform Adv. 2025 Nov 9;5(1):vbaf279. doi: 10.1093/bioadv/vbaf279 (PMC12664701; doi:10.1093/bioadv/vbaf279)
Supplement: vbaf279_Supplementary_Data [file vbaf279_supplementary_data.zip]

Archive with 6 entries (6 files):
- pyALRA_fig_reviewingR2_figS3.pdf
- pyALRA_fig_reviewingR2_figS5.pdf
- pyALRA_fig_reviewingR2_figS6.pdf
- pyALRA_fig_reviewingR2_figS1.pdf
- pyALRA_fig_reviewingR2_figS2.pdf
- pyALRA_fig_reviewingR2_figS4.pdf
